# Supplementary material for: Modelling the concentration of anti-SARS-CoV-2 immunoglobulin G in intravenous immunoglobulin product batches
Source: PLoS One. 2021 Nov 29;16(11):e0259731. doi: 10.1371/journal.pone.0259731 (PMC8629175; doi:10.1371/journal.pone.0259731)
Supplement: S1 Data — (XLSX) [file pone.0259731.s007.xlsx]

## Sheet: D05_Population_model_data_final
YW	Year	Week	Date	Date + 4.5	NN	WO	WF	WS	FO	FS	Total	Titer	Plasma U/ml	Privigen U/ml	Model (X MCPC)
2020-40	2020	40	2020-09-28	2021-02-02	97.7	2.3	0	0	0	0	100	0.9	0.81	8.1	0.1
2020-41	2020	41	2020-10-05	2021-02-09	97.6	2.4	0	0	0	0	100	0.86	0.774	7.74	0.0955556
2020-42	2020	42	2020-10-12	2021-02-16	97.4	2.6	0	0	0	0	100	0.9	0.81	8.1	0.1
2020-43	2020	43	2020-10-19	2021-02-23	97.3	2.7	0	0	0	0	100	0.86	0.774	7.74	0.0955556
2020-44	2020	44	2020-10-26	2021-03-02	97.1	2.9	0	0	0	0	100	0.91	0.819	8.19	0.101111
2020-45	2020	45	2020-11-02	2021-03-09	96.9	3.1	0	0	0	0	100	0.96	0.864	8.64	0.106667
2020-46	2020	46	2020-11-09	2021-03-16	96.5	3.5	0	0	0	0	100	1.19	1.071	10.71	0.132222
2020-47	2020	47	2020-11-16	2021-03-23	96.1	3.9	0	0	0	0	100	1.41	1.269	12.69	0.156667
2020-48	2020	48	2020-11-23	2021-03-30	95.8	4.2	0	0	0	0	100	1.54	1.386	13.86	0.171111
2020-49	2020	49	2020-11-30	2021-04-06	95.3	4.7	0	0	0	0	100	1.79	1.611	16.11	0.198889
2020-50	2020	50	2020-12-07	2021-04-13	94.9	5.1	0	0	0	0	100	1.93	1.737	17.37	0.214444
2020-51	2020	51	2020-12-14	2021-04-20	94.31	5.59	0.01	0	0.09	0	100	2.86	2.574	25.74	0.317778
2020-52	2020	52	2020-12-21	2021-04-27	93.34	5.86	0.04	0	0.76	0	100	9.98	8.982	89.82	1.10889
2020-53	2020	53	2020-12-28	2021-05-04	92.51	6.34	0.06	0	1.09	0	100	24.3	21.87	218.7	2.7
2021-1	2021	1	2021-01-04	2021-05-11	91.66	6.81	0.09	0	1.44	0	100	32.82	29.538	295.38	3.64667
2021-2	2021	2	2021-01-11	2021-05-18	90.35	7.25	0.14	0.01	2.12	0.13	100	46.22	41.598	415.98	5.13556
2021-3	2021	3	2021-01-18	2021-05-25	88.97	7.46	0.19	0.04	2.67	0.66	100	74.19	66.771	667.71	8.24333
2021-4	2021	4	2021-01-25	2021-06-01	87.62	7.68	0.25	0.07	3.28	1.09	100	115.94	104.346	1043.46	12.8822
2021-5	2021	5	2021-02-01	2021-06-08	86.28	7.88	0.29	0.13	3.61	1.8	100	155.46	139.914	1399.14	17.2733
2021-6	2021	6	2021-02-08	2021-06-15	85.32	8.02	0.3	0.19	3.6	2.58	100	195.31	175.779	1757.79	21.7011
2021-7	2021	7	2021-02-15	2021-06-22	84.43	8.04	0.29	0.27	3.41	3.56	100	231.04	207.936	2079.36	25.6711
2021-8	2021	8	2021-02-22	2021-06-29	83.6	8.07	0.29	0.34	3.37	4.33	100	269.47	242.523	2425.23	29.9411
2021-9	2021	9	2021-03-01	2021-07-06	82.74	8.1	0.3	0.4	3.4	5.07	100	300.35	270.315	2703.15	33.3722
2021-10	2021	10	2021-03-08	2021-07-13	81.3	8.07	0.37	0.47	3.97	5.83	100	336.25	302.625	3026.25	37.3611
2021-11	2021	11	2021-03-15	2021-07-20	79.04	8.06	0.49	0.55	5.11	6.75	100	393.51	354.159	3541.59	43.7233
2021-12	2021	12	2021-03-22	2021-07-27	76.31	7.89	0.66	0.65	6.71	7.78	100	475.13	427.617	4276.17	52.7922
2021-13	2021	13	2021-03-29	2021-08-03	72.69	7.74	0.89	0.77	8.94	8.97	100	579.47	521.523	5215.23	64.3856
2021-14	2021	14	2021-04-05	2021-08-10	68.74	7.43	1.13	0.94	11.07	10.69	100	706.68	636.012	6360.12	78.52
2021-15	2021	15	2021-04-12	2021-08-17	64.12	7.04	1.36	1.2	13.04	13.24	100	861.98	775.782	7757.82	95.7756
2021-16	2021	16	2021-04-19	2021-08-24	59	6.7	1.56	1.53	14.74	16.47	100	1053.59	948.231	9482.31	117.066
2021-17	2021	17	2021-04-26	2021-08-31	55.16	6.38	1.65	1.87	15.31	19.63	100	1246.2	1121.58	11215.8	138.467
2021-18	2021	18	2021-05-03	2021-09-07	52.11	6.02	1.62	2.25	14.81	23.18	100	1390.22	1251.2	12512	154.469
2021-19	2021	19	2021-05-10	2021-09-14	49.83	5.87	1.49	2.64	13.51	26.66	100	1506.43	1355.79	13557.9	167.381
2021-20	2021	20	2021-05-17	2021-09-21	47.79	5.74	1.32	3.04	11.78	30.33	100	1593.53	1434.18	14341.8	177.059
2021-21	2021	21	2021-05-24	2021-09-28	45.97	5.53	1.21	3.36	10.72	33.2	100	1671.36	1504.22	15042.2	185.707
2021-22	2021	22	2021-05-31	2021-10-05	44.46	5.34	1.15	3.61	10.08	35.36	100	1712.49	1541.24	15412.4	190.277
2021-23	2021	23	2021-06-07	2021-10-12	43.29	5.31	1.12	3.76	9.78	36.74	100	1709.3	1538.37	15383.7	189.922
2021-24	2021	24	2021-06-14	2021-10-19	42.31	5.19	1.08	3.93	9.32	38.17	100	1671.68	1504.51	15045.1	185.742
2021-25	2021	25	2021-06-21	2021-10-26	41.15	5.05	0.99	4.16	8.51	40.14	100	1643.3	1478.97	14789.7	182.589
2021-26	2021	26	2021-06-28	2021-11-02	40.44	4.96	0.96	4.27	8.24	41.13	100	1621.76	1459.58	14595.8	180.196
2021-27	2021	27	2021-07-05	2021-11-09	39.18	4.92	0.91	4.47	7.69	42.83	100	1579.89	1421.9	14219	175.543
2021-28	2021	28	2021-07-12	2021-11-16	38.56	4.84	0.91	4.54	7.69	43.46	100	1551.06	1395.95	13959.5	172.34
2021-29	2021	29	2021-07-19	2021-11-23	37.83	4.87	0.91	4.63	7.59	44.17	100	1483.87	1335.48	13354.8	164.874
2021-30	2021	30	2021-07-26	2021-11-30	37.03	4.87	0.93	4.69	7.77	44.71	100	1422.22	1280	12800	158.024
2021-31	2021	31	2021-08-02	2021-12-07	35.76	4.94	1	4.77	8.2	45.33	100	1371.51	1234.36	12343.6	152.39
2021-32	2021	32	2021-08-09	2021-12-14	34.51	4.99	1.08	4.83	8.72	45.87	100	1336.04	1202.44	12024.4	148.449
2021-33	2021	33	2021-08-16	2021-12-21	33.07	5.13	1.15	4.92	9.15	46.58	100	1305.75	1175.17	11751.8	145.083
2021-34	2021	34	2021-08-23	2021-12-28	32.18	5.22	1.17	5.01	9.13	47.29	100	1277.52	1149.77	11497.7	141.947
2021-35	2021	35	2021-08-30	2022-01-04	31.04	5.5	1.16	5.15	8.81	48.35	100	1246.81	1122.13	11221.3	138.534
2021-36	2021	36	2021-09-06	2022-01-11	30.03	5.67	1.14	5.29	8.46	49.41	100	1233.2	1109.88	11098.8	137.022
2021-37	2021	37	2021-09-13	2022-01-18	28.57	5.99	1.17	5.44	8.27	50.56	100	1231.18	1108.06	11080.6	136.798
2021-38	2021	38	2021-09-20	2022-01-25	27.24	6.2	1.27	5.54	8.5	51.26	100	1237.76	1113.98	11139.8	137.529
2021-39	2021	39	2021-09-27	2022-02-01	26.19	6.08	1.37	5.65	8.7	52.01	100	1234.47	1111.02	11110.2	137.163
2021-40	2021	40	2021-10-04	2022-02-08	25.38	6.02	1.42	5.77	8.68	52.73	100	1226.5	1103.85	11038.5	136.278
2021-41	2021	41	2021-10-11	2022-02-15	24.97	6.04	1.33	5.92	8.02	53.71	100	1199.83	1079.85	10798.5	133.314
2021-42	2021	42	2021-10-18	2022-02-22	24.59	6.07	1.24	6.09	7.33	54.68	100	1170.97	1053.87	10538.7	130.108
2021-43	2021	43	2021-10-25	2022-03-01	23.83	6.14	1.21	6.25	6.89	55.68	100	1157.96	1042.16	10421.6	128.662
2021-44	2021	44	2021-11-01	2022-03-08	23.65	6.22	1.1	6.38	6.23	56.42	100	1137.89	1024.1	10241	126.432
2021-45	2021	45	2021-11-08	2022-03-15	23.45	6.42	1.04	6.44	5.91	56.74	100	1080.14	972.126	9721.26	120.016
2021-46	2021	46	2021-11-15	2022-03-22	23.35	6.52	0.99	6.49	5.61	57.04	100	1011.8	910.62	9106.2	112.422
2021-47	2021	47	2021-11-22	2022-03-25	23.15	6.72	0.89	6.6	5.01	57.63	100	956.02	860.418	8604.18	106.224
2021-48	2021	48	2021-11-29	2022-04-01	23.05	6.82	0.87	6.61	4.93	57.72	100	903.15	812.835	8128.35	100.35
2021-49	2021	49	2021-12-06	2022-04-08	22.95	6.92	0.87	6.61	4.93	57.72	100	834.49	751.041	7510.41	92.7211
2021-50	2021	50	2021-12-13	2022-04-15	22.95	6.92	0.87	6.61	4.93	57.72	100	768.03	691.227	6912.27	85.3367
2021-51	2021	51	2021-12-20	2022-04-19	22.85	7.02	0.87	6.61	4.93	57.72	100	706.91	636.219	6362.19	78.5456
2021-52	2021	52	2021-12-27	2022-04-26	22.85	7.02	0.87	6.61	4.93	57.72	100	650.58	585.522	5855.22	72.2867
2022-1	2022	1	2022-01-03	2022-05-03	22.75	7.12	0.87	6.61	4.93	57.72	100	598.83	538.947	5389.47	66.5367
2022-2	2022	2	2022-01-10	2022-05-10	22.55	7.32	0.87	6.61	4.93	57.72	100	551.29	496.161	4961.61	61.2544
2022-3	2022	3	2022-01-17	2022-05-17	22.15	7.72	0.87	6.61	4.93	57.72	100	507.75	456.975	4569.75	56.4167
2022-4	2022	4	2022-01-24	2022-05-24	22.15	7.72	0.87	6.61	4.93	57.72	100	467.33	420.597	4205.97	51.9256
2022-5	2022	5	2022-01-31	2022-05-31	22.05	7.82	0.87	6.61	4.93	57.72	100	430.19	387.171	3871.71	47.7989
2022-6	2022	6	2022-02-07	2022-06-07	21.95	7.92	0.87	6.61	4.93	57.72	100	395.95	356.355	3563.55	43.9944
2022-7	2022	7	2022-02-14	2022-06-14	21.75	8.12	0.87	6.61	4.93	57.72	100	364.55	328.095	3280.95	40.5056
2022-8	2022	8	2022-02-21	2022-06-21	21.65	8.22	0.87	6.61	4.93	57.72	100	335.57	302.013	3020.13	37.2856
2022-9	2022	9	2022-02-28	2022-06-28	21.55	8.32	0.87	6.61	4.93	57.72	100	308.91	278.019	2780.19	34.3233
2022-10	2022	10	2022-03-07	2022-07-05	21.35	8.52	0.87	6.61	4.93	57.72	100	284.44	255.996	2559.96	31.6044
